# Supplementary material for: Preoperative Chemoradiotherapy with Tegafur-Uracil, Capecitabine, or 5-Fluorouracil/Leucovorin for Rectal Cancer in an Asian Cohort: A Real-World Comparison from the Pre-TNT Era
Source: Curr Oncol. 2026 Jan 30;33(2):79. doi: 10.3390/curroncol33020079 (PMC12939673; doi:10.3390/curroncol33020079)
Supplement: Supplementary file 1 [file curroncol-33-00079-s001.zip]

Archive with 1 entries (1 files):
- curroncol-4080761-supplementary.pdf
